# Supplementary material for: An ontogeny-cytokine code determines macrophage response polarity and tumor outcomes
Source: Commun Biol. 2026 Mar 13;9:592. doi: 10.1038/s42003-026-09853-y (PMC13129106; doi:10.1038/s42003-026-09853-y)
Supplement: Supplementary file 4 — Supplementary Data 1 [file 42003_2026_9853_MOESM4_ESM.xlsx]

## Sheet: Figure 1
Bulk RNA sequencing
M and GM-CSF Macrophages
Sequencing data are available under GSE-Nummer: GSE304868

## Sheet: Figure 2
Single cell RNA seqeuncing
GM-CSF macrophages
Sequencing data are available under GSE-Nummer: GSE304868

## Sheet: Figure 3
T cell proliferation (Figure 3F)
	Ctrl	IFN-γ	IL-4	IL-10	TGF‑β
	0.57	0.64	0.81	0.1%	0.21%
	0.62	0.7	0.83	0.09%	0.22%
	0.63	0.65	0.82	0.1%	0.24%
	0.64	0.7	0.82	0.09%	0.22%
	0.64	0.64	0.82	0.11%	0.3%
	0.58	0.65	0.82	0.10%	0.22%
Morphology quantification (Figure 3D)	value	state	treatment	parameter	z-score
	1867434	MCSF	control	high excentricity	-5909
	1993405	MCSF	control	high excentricity	-5062
	225346	MCSF	control	high excentricity	-3314
	2393218	MCSF	control	high excentricity	-2374
	132472	MCSF	IFNg	high excentricity	-9558
	1308572	MCSF	IFNg	high excentricity	-9667
	135081	MCSF	IFNg	high excentricity	-9383
	1329927	MCSF	IFNg	high excentricity	-9523
	3525147	MCSF	IL4	high excentricity	5237
	346462	MCSF	IL4	high excentricity	483
	3843164	MCSF	IL4	high excentricity	7375
	3309064	MCSF	IL4	high excentricity	3784
	1598175	MCSF	IL10	high excentricity	-772
	1401653	MCSF	IL10	high excentricity	-9041
	1415564	MCSF	IL10	high excentricity	-8947
	1511865	MCSF	IL10	high excentricity	-0.83
	5594461	MCSF	TGFb	high excentricity	9151-01-01
	5249948	MCSF	TGFb	high excentricity	6834-01-01
	5175633	MCSF	TGFb	high excentricity	6334-01-01
	5014633	MCSF	TGFb	high excentricity	5252-01-01
	5147418	GM	control	Low area	98
	466926	GM	control	Low area	-454
	4717558	GM	control	Low area	-4071
	4631719	GM	control	Low area	-4904
	421938	GM	IFNg	Low area	-8903
	4349767	GM	IFNg	Low area	-7638
	4206065	GM	IFNg	Low area	-9032
	4271299	GM	IL4	Low area	-8399
	4441002	GM	IL4	Low area	-6753
	4603213	GM	IL4	Low area	-518
	4251241	GM	IL4	Low area	-8594
	5803189	GM	IL10	Low area	6457
	5585802	GM	IL10	Low area	4349
	5636749	GM	IL10	Low area	4843
	5340078	GM	IL10	Low area	1966
	6519704	GM	TGFb	Low area	3406-01-01
	6912357	GM	TGFb	Low area	7214-01-01
	6901952	GM	TGFb	Low area	7113-01-01
	7117884	GM	TGFb	Low area	9208-01-01

## Sheet: Figure 4
Single cell RNA sequencing
M-CSF macrophages-MC38 spheroids
Sequencing data are available under GSE-Nummer: GSE304868

## Sheet: Figure 5
AUC growth M-CSF MC38 (Figure 6B)
	Ctrl	IFN-γ	IL-4	IL-10	TGF‑β	TC
	2.54968e+18	8871598200000000	173430000000000	6.06414e+17	205980000000000	128420000000000
	2.41178e+18	9.42321e+16	204320000000000	7.7685e+17	243180000000000	141970000000000
	2.82674e+18	1.0148e+18	170440000000000	8.1395e+17	226810000000000	149730000000000
	3.483e+18	1.07875e+18	186680000000000	6.21446e+16	242160000000000	12690000000000
	2.51588e+18	9.72418e+16	195670000000000	6.02271e+18	221110000000000	140270000000000
	1.91291e+18	1.11321e+18	197310000000000	104150000000000	203810000000000	137080000000000
	2.33518e+18	1.02711e+18	212050000000000	6.64427e+18	21950000000000	129740000000000
	1.98544e+18	8.68073e+16	193750000000000	9.79327e+18	235910000000000	136440000000000
	2.67841e+18	1.0456e+18	193470000000000	7.3785e+18	208460000000000	122510000000000
	2.4551e+18	9.07189e+16	190940000000000	6.91619e+18	212320000000000	13260000000000
AUC growth GM-CSF MC38 (Figure 6D)	Ctrl	IFN-γ	IL-4	IL-10	TGF‑β	TC
	7.84689e+17	4.405e+18	1.18859e+18	194450000000000	191530000000000	118090000000000
	2.23277e+18	2.78789e+17	1.74132e+18	180050000000000	23480000000000	133030000000000
	3.35549e+17	2.55169e+17	1.45808e+18	17960000000000	222790000000000	130940000000000
	4.62233e+18	4.13809e+18	1.44561e+18	183150000000000	196370000000000	130630000000000
	2.21117e+18	2.90242e+18	1.25339e+18	213370000000000	214470000000000	126020000000000
	1.94866e+17	3.63771e+17	1.2221e+18	165730000000000	217370000000000	124330000000000
	2.17394e+17	3.00169e+17	1.56152e+18	198910000000000	213630000000000	12980000000000
	5.20338e+18	3.36539e+18	1.32678e+16	125180000000000	201090000000000	122880000000000
	2.19411e+18	3.32744e+18	1.26085e+18	226740000000000	19570000000000	125280000000000

## Sheet: Figure 6
AUC invasion M-CSF MC38 (Figure 7C)
	Ctrl	IFN-γ	IL-4	IL-10	TGF‑β	TC
	6340961.72	8411123.9	2246501610000000	8874705.81	3028800310000000	834936613
	6366038.75	1262350.69	2368415090000000	9922766.58	358524320000000	997710793
	6457765.59	1237623.97	2265615260000000	1316393910000000	3064899240000000	8815319.44
AUC invasion GM-CSF MC38 (Figure 7D)	Ctrl	IFN-γ	IL-4	IL-10	TGF‑β	TC
	1336028370000000	1278177.83	2065890240000000	9462951640000000	6253764560000000	3464501.19
	1910414250000000	2179575.72	1106824550000000	8314150610000000	8567892190000000	4454044.55
	2339505430000000	2565774.3	1225686090000000	9126471630000000	4101263730000000	2586853.75
	2370311180000000	3000668.07	9202080.54	7013135090000000	7832693560000000	2629075.24

## Sheet: Figure 7
Quantification lung metastasis (7C)
GM-CSF + MC38	Ctrl	IFN-γ	IL-4	IL-10	TGF‑β
	17	0	0	43	28
	19	0	0	84	47
	8	0	22	62	71
	2	2	1	87	101
M-CSF + MC38	Ctrl	IFN-γ	IL-4	IL-10	TGF‑β
	2	0	89	82	76
	7	0	88	12	71
	0	0	103	1	65
	2	0	65	31	59
	0	0

## Sheet: Supplementary Figure 1
Single cell RNA sequencing (ref Figure 2)
GM-CSF macrophages
Sequencing data are available under GSE-Nummer: GSE304868

## Sheet: Supplementary Figure 2
Single cell RNA sequencing (ref Figure 2)
GM-CSF macrophages
Sequencing data are available under GSE-Nummer: GSE304868

## Sheet: Supplementary Figure 3
Single cell RNA sequencing (ref Fig 4)
M-CSF macrophages-MC38 spheroids
Sequencing data are available under GSE-Nummer: GSE304868

[truncated: 2 more sheets: Supplementary Figure 4, Supplementary Figure 5]
